# Supplementary material for: Hyperthyroidism-driven bone loss depends on BMP receptor Bmpr1a expression in osteoblasts
Source: Commun Biol. 2024 May 8;7:548. doi: 10.1038/s42003-024-06227-0 (PMC11078941; doi:10.1038/s42003-024-06227-0)
Supplement: Supplementary file 3 — Supplementary data [file 42003_2024_6227_MOESM3_ESM.xlsx]

## Sheet: Figure 1
		CO									T4/*T3
a) BV/TV	Cre-	16.93	14.64	13.57	19.81	21.28	20.94	17.47	17.47	15.51	7.45	6.81	9.32	7.19	6.54	13.26	19.09
	Cre+	14.75	17.95	16.84	14.09	18.95	20.23	17.17	20.01	19.46	6.55	12.1	8.1	10.33	12.38	15.61	15.55
b) Tb.N.	Cre-	4.2437	4.0989	4.1623	4.4676	4.3389	4.35	4.1705	4.3397	4.4786	2.2144	3.357	3.2259	2.8041	3.0741	3.4554	4.0343
	Cre+	3.6747	4.6583	4.0108	3.7805	4.4274	4.4838	3.4414	4.4448	4.4092	3.9289	3.743	3.5428	3.3852	3.2917	4.516	3.9078	3.9977
d) Tb.Sp.	Cre-	0.2408	0.2443	0.2492	0.2277	0.234	0.2364	0.2374	0.225	0.218	0.4632	0.3099	0.3181	0.3476	0.3262	0.2883	0.2505
	Cre+	0.2742	0.2152	0.2524	0.2688	0.2268	0.2249	0.2945	0.2255	0.2211	0.2548	0.2753	0.2889	0.3023	0.3202	0.2202	0.2601	0.2527
c) Tb. Th	Cre-	0.0519	0.0508	0.0499	0.0571	0.059	0.0627	0.0581	0.0489	0.0546	0.0512	0.0472	0.0521	0.05	0.0466	0.0546	0.0526
	Cre+	0.0566	0.0513	0.0589	0.0531	0.0549	0.0584	0.0638	0.0605	0.0547	0.0437	0.0531	0.0433	0.0552	0.0527	0.0539	0.0533	0.0491
f) BV/TV	Cre-	7.97	6.92	5.29	7.75	11.16	8.88	7.46	10.95	9.96	5.49	3.78	2.53	5.44	1.94	3.49	5.27	7.28
	Cre+	7.14	6.11	9.19	5.34	6.3	11.03	8.71	11.69	11.44	1.41	4.98	4.41	2.71	2.4	3.03	9.07	7.93	7.28
g) Ct. BV/TV	Cre-	92.42	93.45	93.69	93.18	92.09	91.93	93.14	90.91	92.48	91.1	90.98	92.33	90.99	89.6	91.72	91.68	91.23
	Cre+	93.11	93.16	92.51	91.42	93.02	92.93	91.98	92.08	93.05	92.32	91.56	91.68	91.22	90.05	92.73	91.16	91.08
h) Fmax L5	Cre-	36.8658	42.7357	47.0056	49.1905	46.709	57.6173	27.6799	42.4061		33.572	2.01735	12.4936	30.8285	27.0922	30.8124	23.279	32.875
	Cre+	41.6196	20.4017	54.3701	30.586	45.9147	48.7534	40.9327	45.726	45.8251	14.4843	6.63822	25.8136	25.0805	24.4394	9.50183	36.9362
i) Fmax Femur	Cre-	15.7187	20.3025	16.7938	18.6463	22.4945	16.0594	17.1209	22.1275		15.843	15.539	15.9555	16.1809	17.4197	17.5116	15.6471	15.099
	Cre+	20.7919	25.3297	23.4842	22.0411	18.8256	20.9245	18.5265	19.4089		14.2809	16.7674	16.5201	13.7558	18.0753	12.7377	19.9522	16.4463
j) P1NP	Cre-	46.096	38.096	35.505	50.469	50.526	31.658	56.103	61.935	43.575	82.659	75.944	68.544	73.212	90.864	48.939	87.429	110.47
	Cre+	45.359	36.161	35.843	37.708	36.81	40.751	51.277	65.09	70.88	61.318	58.824	66.008	80.02	66.466	65.668	77.36	66.891
k) TRAP	Cre-	7.799	8.552	7.204	8.542	9.217	9.128	9.442	7.334		15.346	9.615	8.72	10.39	16.792	15.078	9.527	11.893
	Cre+	8.432	9.231	9.003	8.21	10.02	7.25	9.476	13.153	13.869	14.438	11.336	12.938	14.935	12.95	18.503	10.596	11.379	9.743
l) BFR	Cre-	0.1711	0.1966	0.2945	0.2121	0.182	0.2466	0.229			0.1996	0.2282	0.386	0.2681	0.3984	0.3926	0.4708
	Cre+	0.2092	0.2791	0.2851	0.2797	0.2625	0.3114	0.3877	0.2649		0.2683	0.2544	0.4404	0.1954	0.505	0.2434	0.2976
m) OcS/BS	Cre-	24.7182	11.4221	18.0884	14.2849	15.766	18.8852	23.4914	14.0063		22.7533	25.9834	22.6258	23.9176	18.732	24.8286	24.9798	17.5893
	Cre+	12.2584	17.1951	5.0108	23.1043	16.0298	8.5708	28.5025	23.2221	18.1535	21.1377	17.0938	24.2955	37.7343	17.2159	29.9418	34.9166	31.6337
n) Acp5*	Cre-	0.734467	0.921314	0.903639	1.08389	1.35669					0.670544	1.42353	0.873832	0.652996	1.2189	0.883262
	Cre+	1.35983	0.400133	0.421069	0.98028	1.34295	1.13909				1.20581	0.270316	0.509001	0.72969	0.797787	0.570429

## Sheet: Figure 2
		CO									T4
a) BV/TV	Cre-	21.23	20.46	22.24	20.66	21.3	18.51	20.81			12.54	10.07	15.89	12.19	11.52	13.48	10.48	9.19	10.67
	Cre+	71.18	66.67	65.81	62.6	52.83	49.08	56.71	61.21	59.83	73.16	72.96	62.9	62.55	64.04	49.35	59.97	60.81	62.22
b) Tb.N.	Cre-	4.6004	3.7253	3.9391	4.24	4.0248	4.5434	4.471	4.181		3.5382	3.7357	3.7102	3.6403	3.7439	3.6512	3.4283	3.7361
	Cre+	7.3737	6.7256	6.861	7.814	6.7776	6.7768	7.4209	6.7615	7.2484	7.9324	7.2098	7.2769	7.9592	8.0019	6.8164	6.7406	6.821	7.1622
c) Tb. Th	Cre-	0.0597	0.0578	0.0427	0.054	0.0585	0.0503	0.0518	0.0548		0.0476	0.0409	0.0462	0.0473	0.0415	0.042	0.0457	0.034	0.0454
	Cre+	0.1916	0.1771	0.1792	0.1105	0.1117	0.1067	0.1184	0.1396	0.113	0.15	0.1678	0.1329	0.1228	0.1307	0.1007	0.1249	0.1335	0.1643
d) Tb.Sp.	Cre-	0.2205	0.2816	0.2712	0.2463	0.2499	0.2171	0.2179	0.2349		0.2827	0.2654	0.2681	0.2759	0.2689	0.2842	0.2921	0.2326	0.2694
	Cre+	0.1223	0.1431	0.119	0.1111	0.1456	0.1325	0.1138	0.1317	0.1332	0.1004	0.1213	0.1176	0.1036	0.1095	0.1277	0.1323	0.1327	0.1137
e) Fmax L5	Cre-	46.7926	45.0981	46.089	49.9149	49.4437	48.0685	37.4953	54.8938		13.9149	26.1773	36.298	28.3907	32.0128	31.5762	25.9484	14.7983	14.9018
	Cre+	136.937	72.2093	89.1714	53.7252	103.563	103.018	102.299	124.512	85.7532	57.1529	103.758	82.5366	110.545	97.1796	113.565	98.5011	60.4998	86.2251
g) BV/TV	Cre-	6.87	8.88	8.44	8.81	10.24	13.94	5.13			4.67	1.56	6.63	1.03	3.27	4.52	2.79	1.55	6.54
	Cre+	97.1	89.7	92.93	90.59	97.38	94.4	97.93	98.21		93.9	96.59	96.25	98.82	95.65	97.66	98.49	98.15	96.92
h) Ct. BV/TV	Cre-	92.16	92.76	92.72	92.83	92.59	92.42	93.56	93.58		92.01	91.73	92.75	92.59	90.57	91.44	91.91	92.44	91.73
	Cre+	93.43	93.52	92.33	91.51	92.38	91.17	93.58	93.34	93.46	91.53	91.55	94.61	93.16	92.69	93.81	93.25	92.82	92.46
i) Ct.Th	Cre-	0.1818	0.1811	0.1622	0.1814	0.185	0.1782	0.1956	0.1916		0.1673	0.1579	0.181	0.1777	0.1574	0.1682	0.1582	0.1514	0.1669
	Cre+	0.2848	0.2627	0.254	0.1899	0.2108	0.2167	0.2307	0.2484	0.2099	0.2417	0.2008	0.2431	0.2457	0.2394	0.2499	0.2523	0.2198	0.2383
j) Ct.BMD	Cre-	953.249	994.266	980.213	980.033	981.925	974.628	1015.89	1029.58		980.754	963.728	993.546	988.051	935.621	955.08	965.98	983.366	964.268
	Cre+	929.011	945.17	927.468	931.928	973.637	930.396	966.43	972.556	963.548	965.079	943.729	1011.83	959.043	953.008	968.682	956.251	959.764	940.666
k) Fmax Femur	Cre-	23.8681	15.7324	15.6922	24.2309	24.1757	20.2204	20.8436	20.0555		16.1076	15.5165	18.3298	13.8978	17.7964	20.6234	16.1021	14.4275	18.4182
	Cre+	32.0263	28.1931	32.0854	23.5511	26.1986	27.987	26.4796	32.8857		28.5701	24.4662	23.2541	39.8237	42.782	29.3037	31.9371	35.8381	32.3066
l) P1NP	Cre-	55.479	36.669	63.502	83.698	63.999	54.467	30.728	74.007		75.084	55.575	86.714	77.334	64.924	46.523	99.197
	Cre+	55.908	40.349	46.553	37.554	42.595	67.938	57.288	53.76		43.256	46.185	47.553	96.056	105.424	49.148	90.97	78.774	59.441
m) Ob.S/BS	Cre-	35.9878	28.8082	34.4263	36.3006	33.5124	30.1824	30.3076			37.4196	29.0428	34.528	41.5869	47.5512	33.7194	39.4957	42.354
	Cre+	32.9869	25.7599	35.2601	24.611	42.6595	39.7781	32.0206	35.8587	27.3416	39.6128	42.4875	50.5775	34.3633	37.9703	39.6989	49.3734	50.8539	29.6471
n) BFR	Cre-	0.3041	0.2231	0.336	0.3508	0.2224	0.382	0.3019			0.4031	0.4445	0.3581	0.3145	0.3994	0.3815	0.3674	0.3102	0.3583
	Cre+	0.3441	0.2806	0.1403	0.3056	0.2165	0.1939	0.1334	0.2933	0.1986	0.4203	0.3273	0.2719	0.5049	0.2674	0.2665	0.5298	0.114
o) TRAP	Cre-	11.283	7.177	7.563	9.5	8.284	12.739	7.978	8.72		12.374	23.496	15.027	13.594	16.3	14.18	10.724	7.978	10.999
	Cre+	3.62	3.918	3.337	3.959	4.473	3.978	3.629	3.933		3.963	3.895	4.181	4.63	4.734	5.046	4.84	4.277	6.227
p) OcS/BS	Cre-	15.8649	11.9231	14.9615	17.0111	16.2598	14.3832	16.1911			24.3468	23.818	21.7774	20.8958	20.0581	24.1533	32.5184	18.2501
	Cre+	12.5629	9.115	7.8342	9.878	13.0933	15.4766	15.2069	10.7296	8.7678	6.4722	5.0457	8.6622	13.2189	8.3458	14.82	13.2997	11.7839	12.3456

## Sheet: Figure 3
		CO														T3
a) Bmpr1a	Cre-	1.02699	1.01163	0.974368	0.927657	1.05935	0.952266	1.20058	0.920799	1.0439	0.882458					1.21192	0.784673	1.57207	1.0584	0.944102	1.43142	0.854947	1.08715	1.08162	1.13317	0.833458
	Cre+	0.588907	0.443514	0.30606	0.387937	0.3781	0.345896	0.338651	0.466823	0.41403	0.339551					0.513981	0.371248	0.522056	0.332524	0.388568	0.313704	0.244398	0.227581	0.36911	0.334188
b) Sp7	Cre-	0.813413	0.769145	0.834659	1.58278	0.909068	1.0778	1.24161	1.10524	0.666279						2.31394	1.66578	2.86864	1.65617	1.39716	0.968045	1.59535	1.00428
	Cre+	0.237557	0.176789	0.171385	0.179519	0.582498	0.224643	0.174808	0.235988							0.333541	0.270976	0.262825	0.360945	0.42724	0.378325	0.205829	0.272221
c) Alpl	Cre-	0.603482	1.39652	0.732901	0.765869	1.15065	1.35058	1.17095	1.07178	0.322339	1.46572	0.969215				1.3349	1.38491	1.14678	1.96783	1.90393	2.17115	2.25413	1.76493	1.19415	2.33089	1.13733
	Cre+	1.75193	1.79891	1.2743	1.67184	1.23883	0.356668	0.273632	0.396358	0.569337	0.350614	0.378437	0.347514	0.38474		2.02257	1.39299	2.13479	1.26617	0.437631	0.238331	0.205427	0.352003	1.33359	0.526369	0.650904	0.566148
d) Bglap	Cre-	0.660113	1.33989	1.3231	0.603783	0.523725	1.54939	1.32737	0.605141	1.20052	0.790977	1.07599				5.91341	3.42118	2.65432	6.59153	4.24517	8.69895	5.8658	2.39032	1.76667	4.75982	1.59037
	Cre+	0.915236	0.953106	1.52427	0.755346	2.09005	0.279296	0.152121	0.181321	0.163482	0.60164	0.172889	0.078418	0.15763		1.92283	1.81158	3.13518	1.71022	0.552337	0.355347	0.477944	0.554799	0.743488	0.353199	0.252232	0.377595
e) Mineralization	Cre-	1.17735	0.920481	0.902174	1.38206	0.928018	1.09413	0.595792								2.15789	1.71854	1.41991	1.25138	1.24474	1.732
	Cre+	0.506865	0.580092	0.569794	0.57151	0.438538	0.540421	0.560354	0.950166	0.454042	0.272425					0.60984	0.760297	0.696224	0.662471	0.591362	0.578073	0.469546	0.741971	0.336656	0.148394
g) ALP activity	Cre-	0.638837	1.1817	1.17947	0.935447	1.16719	0.897359	1.18141	0.793515	1.02507						1.12213	1.78321	0.998416	2.0777	1.82973
	Cre+	0.117076	0.139834	0.0930991	0.199662	0.127793	0.067567	0.163295	0.11835	0.208598						0.0963002	0.212604	0.0694276	0.177822	0.156615	0.337261
h) Runx2	Cre-	1.07249	0.818948	1.10857	0.713831	1.09004	1.34425	0.851878								1.21532	2.44838	2.45898	3.84115	1.33674	1.4802	1.12008	2.76616	2.59978
	Cre+	1.44992	1.28996	1.07008	1.65705	1.70535	1.09188	0.492157	1.50754							1.29116	1.75575	2.63384	2.79503	0.854399	1.16566	0.4775	0.889455
i) Id1	Cre-	1.08059	0.953747	1.0055	0.960166	1.21556	0.986901	0.958298	0.839245							1.25447	2.38931	1.80308	3.51377	1.04159	1.77787	1.33311	1.66082
	Cre+	1.58202	1.19874	0.738055	0.550182	0.84832	0.804002	0.575891	0.747757							1.23803	1.93809	1.37473	1.14679	0.917573	0.84743	0.394697	0.565101
j) Klf9	Cre-	0.978741	0.778869	1.24239	0.962198	1.075	0.878759	1.08404	0.932835	1.07845	1.27692	0.796189	0.915607			2.59767	1.77151	2.68775	1.75553	2.34136	1.74921	2.6324	1.55767	1.34645	2.29285	1.09589	1.20668
	Cre+	1.34576	1.71414	1.44303	1.31827	1.59342	1.55725	1.21222	1.25707	1.25505	0.69212	0.465965	0.862842			1.46416	2.036	1.74918	1.91274	1.65673	2.1063	1.63734	1.25901	1.4941	1.03746
k) Slc2a4	Cre-	1.38732	0.682969	0.833395	0.783423	1.31289	1.06924	0.734636	1.82658	0.488782	0.756345	1.12442				2.10093	4.48318	2.00497	2.26296	4.18642	2.30252	1.30412	1.71909	1.70321	0.701209	0.918902
	Cre+	3.00131	1.75414	0.684623	0.571056	1.25013	0.835424	0.853721	1.46491	1.01949						1.07444	1.79729	1.95412	1.05524	1.54519	1.11678	0.870326	1.02432	0.46793	1.66159
l) Slc2a1	Cre-	1.43368	0.935239	0.318088	1.27085	1.04214	0.942535	1.04244	0.829424	1.02067	1.11836	1.04657				0.886463	0.797786	1.19598	1.65833	1.35379	1.31858	1.16266	1.28786	1.72487	1.73856
	Cre+	0.490345	0.388608	0.927779	0.608719	1.33541	1.00144	1.08305	1.20735	1.18616	0.795554					0.925267	0.901849	0.617849	1.0761	1.28044	1.27526	1.4135	1.3513	1.66392	2.21091
m) Slc2a3	Cre-	1.58785	0.8678	0.803118	0.90087	0.84036	0.85042	1.07076	0.876304	1.17902	0.758517	1.26498				1.76437	0.840123	1.31325	1.14318	0.594499	1.516	1.23535	1.3481	2.16129	2.56223
	Cre+	0.841819	0.762032	0.557927	0.515408	1.11272	1.11749	1.3134	1.61329	0.756928						1.06731	0.884293	0.715987	0.704907	2.36679	1.64246	1.81982	1.62125	1.63334	1.36234
n) Rankl	Cre-	1.15979	0.705409	1.1348	1.08826	0.926358	0.917092	1.06828	0.370035	2.22852	1.7458	0.273851	0.381791			1.41305	2.41491	1.94227	2.47518	5.70941	5.11059	3.08409	3.59619	1.0887	2.61672	1.87488	0.719263	0.541663	0.803432
	Cre+	0.457595	0.43662	2.66731	1.65907	1.60626	1.4068	0.511494	0.350964	0.343613	0.473663	0.420096	0.344526			0.41896	0.79143	0.654763	1.35122	2.40254	1.34809	1.95726	1.32902	0.621265	0.663153	0.461323	0.39581	0.385101
o) Opg	Cre-	1.09456	0.896656	1.06149	0.947301	1.25366	0.948045	1.07422	0.615629	1.10844	0.892163	1.13257	1.0359	0.903495	1.03587	1.03132	0.873785	0.835768	0.807235	0.902502	1.02648	1.00033	0.851037	1.06839	1.01867	1.06328	1.17118	0.987138	0.772116	0.910528
	Cre+	0.280846	0.659778	0.72118	1.0775	1.02284	0.619172	0.753153	0.725947	0.548533	0.525973	0.634454	0.800486	0.642489		0.281634	0.304859	0.296827	0.828057	0.823309	0.810892	0.67487	0.626114	0.762189	0.494479	0.580507	0.659904	0.506936	0.563001
p) Rankl/Opg	Cre-	1.14385	0.917119	0.939031	0.783068	0.881444	0.770131	1.56536	0.437567	2.07586	1.77797	0.319768	0.388835			2.22327	3.0878	2.11921	1.3128	5.01746	4.60866	3.26906	3.03639	1.12751	2.59631	1.68887	0.768699	0.740104	0.930898
	Cre+	3.2627	0.963068	1.25818	2.23306	1.4632	2.34018	1.68498	0.743331	0.675004	0.689211	0.787617	0.553657	0.565721		1.17056	2.92764	1.18504	1.4805	2.67272	1.80195	2.81995	1.83957	1.32548	1.20518	0.737514	0.82372	0.721625

## Sheet: Figure 4
		CO								T4
a) Bmpr1a	Cre-	0.33478	1.23299	0.94797	1.83396	0.986945	0.396157	1.2672		0.672284	0.971321	1.17339	0.538498	1.35908	0.302109
	Cre+	0.885998	0.151904	0.135475	0.224591	0.320268	0.719503			0.563226	0.807831	0.0468744	0.606649	0.24501	0.448318	0.206148
b) Klf9	Cre-	0.532981	1.02375	0.651485	1.50183	1.63857	0.918356	0.390657	1.34238	1.71849	1.85127	1.76898	1.94946	2.37509	1.13996	1.68294
	Cre+	1.50668	1.71026	0.793547	0.735318	0.89497	0.853367	1.17442		0.754928	2.03797	1.26118	1.1015	1.04431	1.17258	1.6244	0.818267
c) Opg	Cre-	0.357745	1.45793	0.651928	0.326682	0.164553	3.71017	0.330996		1.0166	0.187312	0.493643	1.39895	0.942407	0.584052
	Cre+	0.304498	2.51714	0.773331	0.0889209	1.52745	0.292637	0.200309	0.282604	0.478632	0.411044	0.319337	0.509975	0.362963	0.454614
d) Rankl	Cre-	0.289651	0.67118	0.455653	0.524007	0.134882	4.07049	1.79043	0.063714	2.27305	0.233213	0.580815	3.37359	1.30746	1.13913	1.11303
	Cre+	0.251335	3.24267	1.74647	0.0373092	0.411864	0.0923249	0.0732205	0.445191	0.568538	0.164645	0.125066	0.317634	0.141929	5.61135	3.83649	0.355279
e) Rankl/Opg	Cre-	1.39191	0.791429	1.20155	1.40915	1.04543	0.829608	0.330919		3.84388	2.1404	2.02271	4.14572	1.01765	2.07798	3.27615
	Cre+	1.41899	2.21464	0.721308	0.46355	0.542374	0.628409	2.70818		2.04205	0.688603	0.673283	1.07075	0.672229	2.18619	1.90466	1.3435

## Sheet: Figure 5
a) TRAP staining		b) Acp5		c) Ctsk		d) Dcstamp		e) Klf9		f) Dio3
CO	T3	CO	T3	CO	T3	CO	T3	CO	T3	CO	T3
159	107.33	0.901519	0.990739	1.40077	0.473767	0.720373	1.18651	0.963537	1.27839	0.66516	1.36552
113.33	136	1.20882	1.04804	1.72482	0.427867	1.36755	1.02115	1.05918	1.82382	1.1405	1.52741
110	123.33	0.607745	0.747155	0.735463	1.45624	0.964071	0.815533	1.02108	1.55929	0.755664	2.12358
107.67	84	1.25183	0.924227	0.790666	0.916466	1.21583	0.941972	0.93537	1.42637	1.42403	1.31795
41	41	1.03009	0.832911	0.348286	0.710128	0.732171	0.749516	1.02084	1.60147	1.01465
61.5	58
64.5	67.5
51.5	53
g) TRAP staining				h) Acp5				i) CtsK				j) Dcstamp				k) Klf9				l) Dio3
Cre-	Cre-	Cre+	Cre+	Cre-	Cre-	Cre+	Cre+	Cre-	Cre-	Cre+	Cre+	Cre-	Cre-	Cre+	Cre+	Cre-	Cre-	Cre+	Cre+	Cre-	Cre-	Cre+	Cre+
CO	T3	CO	T3	CO	T3	CO	T3	CO	T3	CO	T3	CO	T3	CO	T3	CO	T3	CO	T3	CO	T3	CO	T3
69	88.67	82.33	81	1.00111	1.03179	0.748609	1.07078	1.2619	1.48752	2.11504	1.62008	1.03013	1.26564	1.18076	0.920107	0.829085	1.46007	1.93316	1.45359	1.1393	1.689	1.01504	1.3352
86.67	99.5	65.67	70	0.821013	2.71778	0.999874	1.01715	1.06676	1.47135	1.90154	2.5096	0.912627	1.11023	1.04145	1.17882	1.04381	1.45996	1.49744	1.4423	0.845767	1.85437	0.831344	1.03223
80.67	81	74.67	73.33	0.912283	1.59293	0.785717	0.854201	0.988987	1.80724	2.58062	1.19138	0.954389	1.30989	1.38147	0.926839	1.03985	1.31431	2.09959	1.58804	0.846675	1.12504	0.915598	1.59144
88.5	93.67	48	88.67	1.26559	3.11623	1.40709	1.09502	0.682352	1.85912	2.16627	1.69471	1.10286	2.02461	1.53069	1.01179	1.08725	1.21179	1.34726	1.46758	1.16826	1.03884	0.859897	1.43323
95.33	96	100.33	98.33	1.09507	1.36301	1.23387	1.41815	0.896968	2.10662	1.62363	3.9226	1.10055	1.80965	1.03022	1.05357	0.875247	1.41215	1.29967	1.75553	1.03094	1.51148	0.470409	1.30745
77	81.67	89	85	0.824012	1.24494	1.38952	1.27693	1.03802	2.21742	4.35345	2.4734	0.820978	1.19917	1.59401	0.963224	0.868006	1.34837	0.972413	1.99255	1.05047	1.3578	0.672832	1.92209
91	89.67	93	85	0.930617	1.30251	0.832805	1.38488	0.92742	2.98789	2.99381		1.01686	1.1552	1.33693	1.29205	1.18257	1.7212	1.24568	2.01438	0.985006	1.18397	0.585784	0.986143
84	84	80	96.5	1.1503	1.12913	1.24896		1.13759	2.77566	3.32046		1.06161	1.59987	1.30388		1.07418		1.10238		0.933588	1.0645	0.757404
